# Supplementary material for: Chitooligosaccharide/Polydopamine Co-Deposition Modifying Substrates for High-Performance Forward Osmosis Membranes with Enhanced Antibacterial and Antifouling Properties
Source: Membranes (Basel). 2026 May 28;16(6):186. doi: 10.3390/membranes16060186 (PMC13302806; doi:10.3390/membranes16060186)
Supplement: Supplementary file 1 [file membranes-16-00186-s001.zip]

Archive with 1 entries (1 files):
- membranes-4312821-supplementary.pdf
